# Supplementary material for: Evaluation of Chemical Changes in Laboratory-Induced Colistin-Resistant Klebsiella pneumoniae
Source: Int J Mol Sci. 2021 Jul 1;22(13):7104. doi: 10.3390/ijms22137104 (PMC8268070; doi:10.3390/ijms22137104)
Supplement: Supplementary file 1 [file ijms-22-07104-s001.zip]

Archive with 1 entries (1 files):
- ijms-1274404-supplementary.pdf
